# Supplementary material for: Autoencoder and Partially Impossible Reconstruction Losses
Source: Sensors (Basel). 2022 Jun 27;22(13):4862. doi: 10.3390/s22134862 (PMC9268944; doi:10.3390/s22134862)
Supplement: Supplementary file 1 [file sensors-22-04862-s001.zip]

Archive with 23 entries (22 files):
- .gitignore
- calculate_latex_row_acc_performance.py
- calculate_latex_row_ood_performance.py
- config/
- config/conv.toml
- config/conv_ae.toml
- config/dropout_conv_ae.toml
- config/dropout_fc_ae.toml
- config/extractor_ae.toml
- config/fc_ae.toml
- config/mlp.toml
- dataset.py
- eval_ae.py
- eval_cae.py
- eval_ensemble.py
- LICENSE.txt
- model.py
- plot_entropy.py
- README.md
- repeat_train.py
- requirements.txt
- train_ae.py
- utils.py
