# Supplementary material for: Autoencoder and Partially Impossible Reconstruction Losses
Source: Sensors (Basel). 2022 Jun 27;22(13):4862. doi: 10.3390/s22134862 (PMC9268944; doi:10.3390/s22134862)
Supplement: Supplementary file 1 [file sensors-22-04862-s001.zip › calculate_latex_row_ood_performance.py]

####################################################################################################################################################
####################################################################################################################################################
"""
Compute performances and metrics for several seed runs.
Make sure to provide 10 runs of the same kind of experiments.
"""
####################################################################################################################################################
####################################################################################################################################################

import pickle
import toml
import numpy as np
from sklearn import metrics
from pathlib import Path
from collections import defaultdict

####################################################################################################################################################
####################################################################################################################################################

def get_row(experiment, which_classifier, fix_mask):

    assert len(experiments) == 10

    old_train = ""

    # keep track
    all_results = defaultdict(dict)

    for experiment in experiments:

        # get all the performance files in the data folder
        folder = Path("results") / experiment / "data" / "ood"
        files = list(folder.glob("*.pkl"))

        # get the config file to get the training data
        config_file = Path("results") / experiment / "cfg.toml"
        config = toml.load(config_file)
        train = config["dataset"]["name"]

        if old_train != "":
            if train != old_train:
                raise ValueError("Not all models are from the same dataset")


        # get only the files we are intersted in
        files = [x for x in files if (which_classifier in x.name or "None" in x.name) and (fix_mask in x.name or "None" in x.name)]

        # for each performance file
        for file in sorted(files):

            if "tpr" in str(file):
                metric = "tpr"
            elif "fpr" in str(file):
                metric = "fpr"
            elif "recall" in str(file):
                metric = "recall"
            elif "precision" in str(file):
                metric = "precision"
            else:
                continue

            # get the metric and the ood dataset from the filename
            dataset = file.name.split("_")[0].split("ood-")[-1]

            if dataset.lower()=="none" or dataset.lower()=="test" or dataset.lower()=="mlp":
                continue

            if not "ood" in dataset:
                dataset = "ood-"+dataset

            # get the value
            with file.open("rb") as f:
                values = pickle.load(f)

            # keep track of the value
            if metric in all_results[dataset]:
                all_results[dataset][metric].append(values)
            else:
                all_results[dataset][metric] = [values]

        # get all the performance files in the data folder
        folder = Path("results") / experiment / "data" / "all-proba"
        files = list(folder.glob("*.pkl"))
        files = [x for x in files if (which_classifier in x.name or "None" in x.name) and (fix_mask in x.name or "None" in x.name)]

        # for each performance file
        for file in sorted(files):

            if "tpr" in str(file):
                metric = "tpr"
            elif "fpr" in str(file):
                metric = "fpr"
            elif "recall" in str(file):
                metric = "recall"
            elif "precision" in str(file):
                metric = "precision"
            else:
                continue

            # get the metric and the ood dataset from the filename
            dataset = file.name.split("_")[0]

            if not "test" in dataset and not "tesla" in dataset:
                continue

            # get the value
            with file.open("rb") as f:
                values = pickle.load(f)

            # keep track of the value
            if metric in all_results[dataset]:
                all_results[dataset][metric].append(values)
            else:
                all_results[dataset][metric] = [values]
        
        old_train = train

    for dataset, values in all_results.items():
        for idx in range(len(experiments)):

            auroc = metrics.auc(values["fpr"][idx], values["tpr"][idx])
            aupr = metrics.auc(values["recall"][idx], values["precision"][idx])

            tpr_rate = 0.5
            fdpr = np.array(values["fpr"][idx]).flat[np.abs(np.array(values["tpr"][idx]) - tpr_rate).argmin()]

            auroc = np.nan_to_num(auroc, nan=0.0)
            aupr = np.nan_to_num(aupr, nan=0.0)
            fdpr = np.nan_to_num(fdpr, nan=0.0)

            auroc = 100 * auroc
            aupr = 100 * aupr
            fdpr = 100 * fdpr
            
            if "auroc" in values:
                values["auroc"].append(auroc)
            else:
                values["auroc"] = [auroc]
                
            if "aupr" in values:
                values["aupr"].append(aupr)
            else:
                values["aupr"] = [aupr]

            if "fdpr-0.5" in values:
                values["fdpr-0.5"].append(fdpr)
            else:
                values["fdpr-0.5"] = [fdpr]

    print("-"*77)
    print(experiment)
    print(f"Classifier: \t\t {which_classifier}")
    print(f"Dropout mask fixed: \t {fix_mask}")
    print(f"Training: \t\t {train}")
    print("-"*77)
    for dataset, values in all_results.items():

        values['auroc_mean'] = np.mean(np.array(values['auroc']))
        values['auroc_std'] = np.std(np.array(values['auroc']))
        values['aupr_mean'] = np.mean(np.array(values['aupr']))
        values['aupr_std'] = np.std(np.array(values['aupr']))
        values['fdpr-0.5_mean'] = np.mean(np.array(values['fdpr-0.5']))
        values['fdpr-0.5_std'] = np.std(np.array(values['fdpr-0.5']))

        print(f"D_out - {dataset}:\t {values['auroc_mean']:.1f} \pm {values['auroc_std']:.1f} & {values['aupr_mean']:.1f} \pm {values['aupr_std']:.1f} & {values['fdpr-0.5_mean']:.1f} \pm {values['fdpr-0.5_std']:.1f}")

####################################################################################################################################################

if __name__ == "__main__":

    # which classifier and how many recursions to use
    # nbr_recursions_classifier
    # which_classifier = "20_mlp"
    # which_classifier = "5_mlp"
    # which_classifier = "4_mlp"
    # which_classifier = "3_mlp"
    # which_classifier = "2_mlp"
    # which_classifier = "1_mlp"
    # which_classifier = "0_mlp"
    which_classifier = "mlp"
    # which_classifier = "20_knn"
    # which_classifier = "10_knn"
    # which_classifier = "5_knn"
    # which_classifier = "4_knn"
    # which_classifier = "3_knn"
    # which_classifier = "2_knn"
    # which_classifier = "1_knn"
    # which_classifier = "0_knn"

    # whether the dropout mask was fixed for all recursions
    # fix_mask = "True"
    fix_mask = "False"

    experiments = [

        
    ]

    get_row(experiments, which_classifier, fix_mask)
