# Supplementary material for: Autoencoder and Partially Impossible Reconstruction Losses
Source: Sensors (Basel). 2022 Jun 27;22(13):4862. doi: 10.3390/s22134862 (PMC9268944; doi:10.3390/s22134862)
Supplement: Supplementary file 1 [file sensors-22-04862-s001.zip › config/extractor_ae.toml]

[dataset]
name = "gtsrb" # specify which dataset to use: sviro, sviro_uncertainty, sviro_illumination, seats_and_people_nocar, mpi3d, visda_reduced
factor = "" # dataset variation to use: vehicle names for the sviro datasets, e.g. "kodiaq". not used by seats_and_people_nocar
split = "train"
nbr_of_samples_per_class = -1 # number of samples to keep for each class

[model]
type = "extractor" # leave it like this
metric = "" # use latent space constraint, leave "" to train normally. triplet, angular, npair, ntxent, contrastive
dimension = 64 # latent space dimension
activation = "ReLU" # SiLU, ELU, ReLU, GELU or any other PyTorch activation function
dropout = 0.33 # rate at which neurons are being set to zero

extractor = "vgg11" # densenet121, resnet50, vgg11: which pre-trained model to use for feature extraction
layer = -3 # which layer from the pre-trained model to use to extract the features. our paper uses -3 only

[training]
gpu = "0" # which GPU to use during training
batch_size = 64
optimizer = "Adam" # Adam, AdamW or SGD
learning_rate = 1e-4
weight_decay = 0
epochs = 100
frequency = 10 # how often to print results, check accuracy, reconstruct examples, save model
loss = "SSIM" # reconstruction loss: SSIM, BCE, MSE, L1
make_scene_impossible = false # use partially impossible loss during training, reconstruction to same scene under different variation.
make_instance_impossible = false # use partially impossible loss during training, reconstruction different class instance. if this is true, pirl_impossible is ignored
augment = true # augment training data and hence train the autoencoder in a denoising fashion
