# Supplementary material for: Autoencoder and Partially Impossible Reconstruction Losses
Source: Sensors (Basel). 2022 Jun 27;22(13):4862. doi: 10.3390/s22134862 (PMC9268944; doi:10.3390/s22134862)
Supplement: Supplementary file 1 [file sensors-22-04862-s001.zip › README.md]

# BEST THESIS EVER

This repository is the official PyTorch implementation to reproduce all results from our paper. 

If you want to cite this work, please use the following bibtex entry:

```
@article{
  TBC
}
```

## Contributing

All contributions are welcome! All content in this repository is licensed under the MIT license.

## Acknowledgment

Steve Dias Da Cruz and the work presented in this repository were supported by the Luxembourg National Research Fund (FNR) under grant number 13043281. This work was partially funded by the Luxembourg Ministry of the Economy (CVN 18/18/RED).
