# Supplementary material for: Autoencoder and Partially Impossible Reconstruction Losses
Source: Sensors (Basel). 2022 Jun 27;22(13):4862. doi: 10.3390/s22134862 (PMC9268944; doi:10.3390/s22134862)
Supplement: Supplementary file 1 [file sensors-22-04862-s001.zip › requirements.txt]

torch==1.10
torchvision==0.10.0
scikit-learn==0.24.1
opencv-python
Pillow
scikit-image
albumentations
tqdm
pandas
numpy
matplotlib
toml
pytorch_msssim
lpips
